# Supplementary material for: Comparison of Diagnostic Accuracy of Radiation Dose-Equivalent Radiography, Multidetector Computed Tomography and Cone Beam Computed Tomography for Fractures of Adult Cadaveric Wrists
Source: PLoS One. 2016 Oct 27;11(10):e0164859. doi: 10.1371/journal.pone.0164859 (PMC5082876; doi:10.1371/journal.pone.0164859)
Supplement: S4 Table — (TXT) [file pone.0164859.s004.txt]

BONE_GROUP	BONE_NUMBER	FRACTURE_RATER1_0	FRACTURES_RATER1_0	FRAGMENT_RATER1_0	FRAGMENTS_RATER1_0	FRACTURE_RATER2_0	FRACTURES_RATER2_0	FRAGMENT_RATER2_0	FRAGMENTS_RATER2_0	FRACTURE_RATER3_0	FRACTURES_RATER3_0	FRAGMENT_RATER3_0	FRAGMENTS_RATER3_0	FRACTURE_RATER1_1	FRACTURES_RATER1_1	FRAGMENT_RATER1_1	FRAGMENTS_RATER1_1	FRACTURE_RATER2_1	FRACTURES_RATER2_1	FRAGMENT_RATER2_1	FRAGMENTS_RATER2_1	FRACTURE_RATER3_1	FRACTURES_RATER3_1	FRAGMENT_RATER3_1	FRAGMENTS_RATER3_1	FRACTURE_RATER1_2	FRACTURES_RATER1_2	FRAGMENT_RATER1_2	FRAGMENTS_RATER1_2	FRACTURE_RATER2_2	FRACTURES_RATER2_2	FRAGMENT_RATER2_2	FRAGMENTS_RATER2_2	FRACTURE_RATER3_2	FRACTURES_RATER3_2	FRAGMENT_RATER3_2	FRAGMENTS_RATER3_2	FRACTURE_GS	FRAGMENT_GS
1	1	1	1	2	3	1	1	2	1	1	1	2	2	1	1	2	1	1	1	2	2	1	2	2	2	1	1	2	1	1	1	2	2	1	1	2	1	1	2
1	2	0	2	1	2	0	1	1	1	0	3	1	3	0	1	1	1	0	1	1	1	1	1	2	2	0	1	1	1	0	2	1	2	0	2	1	2	0	1
1	1	0	3	1	3	1	3	2	3	0	3	1	3	0	1	1	1	0	3	1	3	0	3	1	3	0	1	1	1	0	3	1	3	0	2	1	2	0	1
1	2	0	3	1	3	0	2	1	2	0	2	1	2	0	1	1	1	0	2	1	2	0	1	1	1	0	1	1	1	0	3	1	3	0	2	1	2	0	1
1	1	1	1	1	3	1	1	2	3	1	1	2	2	1	1	4	2	1	1	6	2	1	1	2	1	1	1	3	4	0	2	1	2	1	1	2	2	1	5
1	2	1	2	2	3	0	2	1	3	0	2	1	2	1	1	3	2	1	1	3	2	1	1	2	1	1	1	3	1	1	2	3	2	1	2	2	2	1	3
1	1	0	2	1	3	0	2	1	2	0	2	1	2	0	1	1	1	0	3	1	3	0	2	1	2	0	1	1	1	0	3	1	3	0	1	1	1	0	1
1	2	0	2	1	3	0	2	1	2	0	2	1	2	0	1	1	1	0	3	1	3	0	2	1	2	0	1	1	1	0	3	1	3	0	1	1	1	0	1
1	1	0	2	1	2	0	2	1	3	0	3	1	3	0	1	1	1	0	3	1	3	0	1	1	1	0	1	1	1	0	3	1	3	0	3	1	3	0	1
1	2	0	2	1	2	0	2	1	3	0	2	1	2	0	1	1	1	0	3	1	3	1	3	2	3	0	1	1	1	0	3	1	3	0	3	1	3	0	1
1	1	0	3	1	3	0	3	1	3	0	3	1	3	0	1	1	1	0	1	1	1	0	1	1	1	0	1	1	1	0	1	1	1	0	3	1	3	0	1
1	2	0	3	1	3	0	3	1	3	0	3	1	3	0	1	1	1	0	1	1	1	0	1	1	1	0	1	1	1	0	1	1	1	0	1	1	1	0	1
1	1	0	2	1	2	0	2	1	2	1	1	2	2	1	1	4	3	1	4	3	4	1	1	2	3	1	1	4	2	0	2	1	2	1	3	2	2	1	2
1	2	1	1	2	2	1	1	2	3	1	1	2	2	1	1	2	1	1	3	2	3	1	1	2	2	1	1	2	1	0	2	1	2	1	1	2	2	1	2
1	1	0	3	1	3	0	2	1	2	1	2	2	2	1	1	5	2	1	1	5	3	1	1	2	3	1	2	2	1	1	3	3	3	1	1	2	2	1	7
1	2	0	3	1	3	1	1	3	3	1	2	3	3	0	1	1	1	0	3	1	2	1	1	3	3	0	1	1	1	0	2	1	2	0	2	1	2	1	3
1	1	1	1	4	4	1	1	4	4	1	1	3	3	1	1	10	2	1	1	5	3	1	1	6	3	1	1	14	2	1	1	9	3	1	1	3	3	1	3
1	2	0	3	1	3	0	2	1	3	1	3	2	2	0	1	1	1	0	2	1	2	1	3	2	1	0	1	1	1	0	2	1	2	0	2	1	2	0	1
1	1	0	3	1	3	0	2	1	3	0	2	1	2	0	2	1	2	0	3	1	2	0	2	1	2	0	1	1	0	0	3	1	3	0	1	1	1	0	1
1	2	0	3	1	3	0	2	1	3	0	2	1	2	0	2	1	2	0	2	1	2	0	2	1	2	0	1	1	0	0	3	1	3	0	1	1	0	0	1
2	1	1	1	2	4	1	1	2	3	1	1	2	3	1	1	5	2	1	1	4	2	1	1	2	2	1	1	5	2	1	1	4	3	1	1	2	5	1	5
2	2	0	4	1	4	0	1	1	2	0	2	1	2	0	2	1	1	0	2	1	2	0	2	1	2	0	1	1	1	0	2	1	2	0	3	1	3	0	1
2	3	0	4	1	4	0	3	1	3	0	2	1	2	0	1	1	1	0	3	1	3	0	2	1	2	0	1	1	1	0	2	1	2	0	3	1	3	0	1
2	4	0	4	1	4	0	3	1	3	0	3	1	3	0	1	1	1	0	2	1	2	0	3	1	3	0	1	1	1	0	2	1	2	0	3	1	3	0	1
2	1	0	4	1	4	0	2	1	2	0	3	1	3	0	1	1	1	0	4	1	4	0	2	1	2	0	1	1	1	0	3	1	3	0	2	1	2	0	1
2	2	0	4	1	4	0	2	1	2	1	3	2	2	0	1	1	1	0	3	1	3	0	2	1	2	0	1	1	1	0	3	1	3	0	2	1	2	0	1
2	3	0	4	1	4	0	3	1	3	0	3	1	3	0	1	1	1	0	4	1	3	0	3	1	3	0	2	1	1	0	4	1	4	0	2	1	2	0	1
2	4	0	4	1	4	0	3	1	3	1	4	2	3	0	1	1	1	0	3	1	3	0	3	1	3	0	1	1	1	0	3	1	3	0	3	2	2	0	1
2	1	0	3	1	3	0	2	1	3	0	2	1	2	0	1	1	1	0	2	1	2	0	1	1	1	0	1	1	1	0	2	1	2	0	2	1	2	0	1
2	2	0	3	1	3	0	2	1	3	0	2	1	2	0	1	1	1	0	2	1	2	0	1	1	1	0	1	1	1	0	2	1	2	0	2	1	2	0	1
2	3	0	3	1	3	0	3	1	3	1	2	2	2	0	1	1	1	0	2	1	2	0	1	1	1	0	1	1	1	0	2	1	2	0	2	1	2	0	1
2	4	0	3	1	3	0	3	1	3	0	2	1	2	0	1	1	1	0	2	1	2	0	1	1	1	0	1	1	1	0	1	1	1	0	3	1	3	0	1
2	1	0	4	1	4	1	3	2	4	0	3	1	3	0	1	1	1	0	2	1	2	0	3	1	3	0	1	1	1	0	3	1	3	0	1	1	1	0	1
2	2	0	4	1	4	0	2	1	3	0	2	1	2	0	1	1	1	0	3	1	3	0	2	1	2	0	1	1	1	0	2	1	2	0	1	1	1	0	1
2	3	0	4	1	4	0	3	1	4	1	3	2	2	1	3	3	3	0	5	1	5	1	3	2	3	1	1	5	2	0	3	1	3	1	1	3	3	1	4
2	4	0	4	1	4	0	3	1	4	0	3	1	3	0	1	1	1	0	3	1	3	0	3	1	3	0	1	1	1	0	3	1	3	0	1	1	1	0	1
2	1	0	4	1	4	0	3	1	4	0	4	1	4	0	1	1	1	0	4	1	4	0	1	1	1	0	1	1	1	1	3	3	3	0	3	1	3	0	1
2	2	0	3	1	3	0	3	1	4	0	3	1	3	0	3	1	1	0	3	1	3	0	2	1	2	0	1	1	1	0	3	1	3	0	2	1	2	0	1
2	3	0	5	1	5	0	4	1	4	0	3	1	3	0	1	1	1	0	2	1	2	0	2	1	2	0	1	1	1	1	3	3	5	0	3	1	3	0	1
2	4	0	4	1	4	0	3	1	3	0	3	1	3	0	1	1	1	0	2	1	2	0	2	1	2	0	1	1	1	0	4	1	4	0	3	1	3	0	1
2	1	0	4	1	4	0	3	1	3	0	4	1	4	0	1	1	1	0	3	1	3	1	2	2	2	0	1	1	1	0	3	1	3	0	2	1	2	0	1
2	2	0	3	1	3	0	3	1	3	0	2	1	2	0	1	1	1	0	3	1	3	0	3	1	3	0	1	1	1	0	3	1	3	0	2	1	2	0	1
2	3	0	4	1	4	1	4	2	5	0	3	1	3	0	1	1	1	0	4	1	4	0	3	1	3	0	1	1	1	0	3	1	3	0	3	1	3	0	1
2	4	0	4	1	4	0	4	1	5	0	3	1	3	0	1	1	1	0	2	1	2	0	3	1	3	0	1	1	1	0	3	1	3	0	1	1	1	0	1
2	1	0	3	1	3	0	2	1	3	0	2	1	2	0	1	1	1	0	2	1	2	0	2	1	2	0	1	1	1	0	2	1	2	0	2	1	2	0	1
2	2	1	4	1	5	1	3	3	4	1	2	2	3	1	1	6	2	1	1	3	2	1	1	2	2	1	1	4	1	1	1	4	3	1	2	2	3	1	4
2	3	0	3	1	3	0	3	1	4	0	3	1	3	0	1	1	1	0	2	1	2	0	2	1	2	0	1	1	1	0	2	1	2	0	3	1	3	0	1
2	4	0	3	1	3	0	3	1	4	0	3	1	3	0	1	1	1	0	2	1	2	0	4	1	4	0	1	1	1	1	1	2	2	0	3	1	3	0	1
2	1	0	4	1	4	0	2	1	2	0	3	1	3	0	1	1	1	0	2	1	2	0	2	1	2	0	1	1	1	0	2	1	2	0	0	1	0	0	1
2	2	0	4	1	4	0	2	1	2	0	3	1	3	0	1	1	1	0	2	1	2	0	2	1	2	0	1	1	1	0	2	1	2	0	0	1	0	0	1
2	3	0	4	1	4	0	3	1	3	1	3	2	3	0	1	1	1	0	2	1	3	0	2	1	2	0	1	1	1	0	3	1	3	0	0	1	0	0	1
2	4	0	4	1	4	0	4	1	4	0	3	1	3	0	1	1	1	0	2	1	2	0	3	1	3	0	1	1	1	0	2	1	2	0	0	1	0	0	1
2	1	0	4	1	4	0	3	1	3	0	2	1	2	0	3	1	1	0	2	1	2	1	1	2	2	1	2	2	2	1	2	2	3	0	3	1	3	0	1
2	2	0	3	1	4	0	3	1	3	0	2	1	2	1	1	2	1	1	1	2	2	1	1	2	1	1	2	2	1	1	2	2	2	1	2	2	2	1	2
2	3	0	4	1	4	1	4	2	4	1	3	2	2	0	1	1	1	0	2	1	2	0	2	1	2	0	1	0	0	0	2	1	2	0	2	1	2	0	1
2	4	0	4	1	4	0	4	1	4	0	3	1	3	0	1	1	1	0	2	1	2	1	3	2	2	0	1	0	0	0	2	1	2	0	3	1	3	0	1
2	1	0	4	1	5	1	4	2	4	0	3	1	3	0	2	1	2	0	2	1	2	0	2	1	2	0	1	1	0	0	2	1	2	0	1	1	1	0	1
2	2	0	4	1	5	0	3	1	4	0	3	1	3	0	2	1	2	0	2	1	2	0	4	1	4	0	1	1	0	0	2	1	2	0	1	1	1	0	1
2	3	0	4	1	5	0	3	1	3	0	3	1	3	0	2	1	2	1	3	3	4	0	3	1	3	0	2	1	0	0	2	1	2	0	3	1	3	0	1
2	4	0	4	1	5	0	4	1	4	0	3	1	3	0	2	1	2	0	2	1	2	0	3	1	3	0	1	1	0	0	2	1	2	1	4	2	2	0	1
3	1	0	4	1	4	0	3	1	3	0	3	1	3	0	1	1	1	0	2	1	2	0	2	2	2	0	1	1	1	0	3	1	3	0	3	1	3	0	1
3	2	0	4	1	4	0	3	1	3	0	3	1	3	0	1	1	1	0	2	1	2	0	2	0	2	0	1	1	1	0	2	1	2	0	3	1	3	0	1
3	3	0	4	1	4	0	2	1	2	1	3	2	2	0	1	1	1	0	2	1	2	0	2	0	2	0	1	1	1	0	2	1	2	0	3	1	3	0	1
3	4	0	4	1	4	0	2	1	2	0	3	1	3	0	1	1	1	0	2	1	2	0	2	2	2	0	1	1	1	0	3	1	3	0	3	1	3	0	1
3	1	0	4	1	4	0	4	1	4	0	3	1	3	0	2	1	1	0	4	1	4	0	3	0	3	0	2	1	1	0	3	1	3	0	2	1	2	0	1
3	2	0	4	1	4	0	5	1	5	0	3	1	3	0	2	1	1	0	4	1	4	0	3	0	3	0	1	1	1	0	3	1	3	0	2	1	2	0	1
3	3	0	4	1	4	0	4	1	4	1	3	2	3	1	4	1	1	1	3	3	4	1	2	2	2	1	1	2	1	1	2	3	5	1	1	2	1	1	2
3	4	0	4	1	4	0	4	1	4	0	3	1	3	0	1	1	1	0	3	1	3	0	3	0	3	0	1	1	1	0	4	1	4	1	3	2	2	0	1
3	1	0	3	1	3	0	4	1	4	0	3	1	3	0	1	1	1	0	1	1	1	0	1	0	1	0	1	1	1	0	1	1	1	0	4	1	4	0	1
3	2	0	3	1	3	0	4	1	4	0	3	1	3	1	1	5	2	1	1	5	3	1	1	3	2	1	1	6	2	1	1	4	3	1	4	2	4	1	6
3	3	0	3	1	3	0	3	1	3	0	3	1	3	0	1	1	1	0	2	1	2	0	2	0	2	0	1	1	1	0	2	1	2	0	3	1	3	0	1
3	4	0	3	1	3	0	4	1	3	1	3	2	2	1	1	2	1	1	2	2	3	1	1	2	1	1	1	2	1	1	1	3	3	1	2	2	2	1	2
3	1	0	5	1	5	0	4	1	5	0	3	1	3	0	1	1	1	0	3	1	3	0	3	0	3	0	1	1	1	0	3	1	3	0	2	1	2	0	1
3	2	0	5	1	5	0	5	1	5	0	3	1	3	0	1	1	1	0	3	1	3	0	3	0	3	0	1	1	1	0	3	1	3	0	2	1	2	0	1
3	3	1	4	2	4	1	3	2	4	1	2	2	3	1	2	2	2	1	3	3	4	1	1	2	2	1	1	2	1	1	1	2	3	1	1	2	2	1	2
3	4	0	5	1	5	0	4	1	3	1	3	2	3	1	2	2	2	0	3	1	3	1	1	2	3	1	1	2	2	0	3	1	3	1	1	2	2	0	1
3	1	0	5	1	5	0	4	1	5	0	4	1	4	0	1	1	1	0	2	1	2	0	2	0	2	0	1	1	1	0	3	1	3	0	5	1	5	0	1
3	2	0	4	1	4	0	5	1	5	0	4	1	4	0	1	1	1	0	3	1	3	0	2	0	2	0	1	1	1	0	3	1	3	0	5	1	5	0	1
3	3	0	5	1	5	1	3	2	4	0	4	1	2	0	1	1	1	0	3	1	3	1	2	2	2	0	1	1	1	1	3	3	5	1	3	2	3	0	1
3	4	0	4	1	4	0	4	1	3	1	2	2	3	0	1	1	1	0	2	1	3	0	2	0	2	0	1	1	1	0	3	1	3	1	3	2	3	0	1
3	1	0	4	1	4	0	4	1	4	0	3	1	3	1	2	2	3	1	3	3	4	0	3	0	3	1	1	3	2	0	3	1	3	1	3	2	2	0	1
3	2	0	4	1	4	0	5	1	5	0	3	1	3	0	1	1	1	1	3	3	4	0	3	0	3	0	1	1	1	0	3	1	3	0	2	1	2	0	1
3	3	0	3	1	3	0	3	1	4	0	2	1	2	0	1	1	1	0	3	1	3	0	3	0	3	0	1	1	1	0	3	1	3	0	1	1	1	0	1
3	4	0	4	1	4	1	4	2	5	1	2	2	3	1	1	2	3	0	4	1	3	1	3	2	3	1	1	4	2	0	4	1	4	1	1	2	2	0	1
3	1	0	3	1	3	0	4	1	4	0	3	1	3	0	1	1	1	0	2	1	2	0	2	0	2	0	1	1	1	0	2	1	2	0	3	1	3	0	1
3	2	0	5	1	5	0	5	1	5	0	3	1	3	0	1	1	1	1	2	2	3	1	2	2	2	1	3	2	3	0	2	1	2	0	3	1	3	0	1
3	3	0	3	1	3	0	3	1	3	0	2	1	2	0	1	1	1	0	2	1	2	0	2	0	2	0	1	1	1	0	2	1	2	0	3	1	3	0	1
3	4	0	3	1	3	0	3	2	4	0	3	1	3	0	1	1	1	0	2	1	2	0	1	0	1	0	1	1	1	0	2	1	2	0	3	1	3	1	3
3	1	0	4	1	4	0	4	1	4	0	3	1	3	0	1	1	1	0	3	1	3	0	3	0	3	0	1	1	1	0	3	1	3	0	2	1	2	0	1
3	2	0	4	1	4	0	4	1	4	0	3	1	3	0	1	1	1	0	2	1	2	0	3	0	3	0	1	1	1	0	3	1	3	0	2	1	2	0	1
3	3	0	4	1	4	0	3	1	4	0	3	1	3	0	1	1	1	0	2	1	3	0	2	0	2	0	1	1	1	0	3	1	3	0	2	1	2	0	1
3	4	0	4	1	4	0	4	1	4	0	3	1	3	0	1	1	1	0	2	1	3	0	2	0	2	0	1	1	1	0	3	1	3	1	4	2	2	0	1
3	1	0	4	1	4	0	4	1	4	0	3	1	3	1	1	1	1	1	3	2	3	1	1	3	2	1	1	2	1	1	2	2	3	1	4	2	4	1	2
3	2	0	4	1	4	0	5	1	5	1	4	2	3	0	1	1	1	0	2	1	2	0	1	0	1	0	1	1	1	0	2	1	2	0	3	1	3	0	1
3	3	0	3	1	4	0	3	1	3	0	3	1	3	0	1	1	1	0	2	1	2	0	1	0	1	0	1	1	1	0	2	1	2	0	3	1	3	0	1
3	4	0	3	1	4	0	4	1	4	0	3	1	3	0	1	1	1	0	2	1	2	0	1	0	1	0	1	1	1	0	2	1	2	0	3	1	3	0	1
3	1	0	4	1	5	0	5	1	5	0	3	1	3	0	2	1	2	0	2	1	2	0	3	0	3	0	1	1	0	0	2	1	2	0	3	1	3	0	1
3	2	0	4	1	5	0	5	1	5	0	2	1	2	0	2	1	2	0	2	1	2	0	3	0	3	0	1	1	0	0	2	1	2	0	3	1	3	0	1
3	3	0	4	1	5	0	3	1	4	0	2	1	2	0	2	1	2	0	3	1	3	0	2	0	2	0	1	1	0	0	2	1	2	0	3	1	3	0	1
3	4	0	4	1	5	0	3	1	4	0	3	1	3	0	2	1	2	0	3	1	3	0	3	0	3	0	1	1	0	0	3	1	3	0	3	1	3	0	1
